# Supplementary material for: Heterosis in the freezing tolerance, and sugar and flavonoid contents of crosses between Arabidopsis thaliana accessions of widely varying freezing tolerance
Source: Plant Cell Environ. 2008 Jun;31(6):813–27. doi: 10.1111/j.1365-3040.2008.01800.x (PMC2440548; doi:10.1111/j.1365-3040.2008.01800.x)
Supplement: Table S1 — Statistical significance of deviations from mid-parent or best-parent values (MPD, mid-parent deviation; BPD, best-parent deviation) in the sugar content of crosses between Arabidopsis accessions, indicated as P values from t-tests. Plants were harvested after growth under non-acclimating conditions (NA), or after an additional 14 d of cold acclimation at 4 °C (ACC). Values in bold indicate P values <0.05. n.a., not applicable (significant negative BPD); n.d., not determined. [file pce0031-0813-SD1.xls]

## Sheet: Suppl.Table1
			Glucose		Fructose		Sucrose		Raffinose
		Accession	MPD	BPD	MPD	BPD	MPD	BPD	MPD	BPD
	NA	C24 x Can	<0.0001	<0.0001	<0.0001	0.0013	<0.0001	<0.0001	<0.0001	<0.0001
	ACC		<0.0001	<0.0001	<0.0001	<0.0001	<0.0001	<0.0001	0.3995	0.1193
	NA	Can x C24	<0.0001	<0.0001	<0.0001	0.0002	<0.0001	<0.0001	<0.0001	<0.0001
	ACC		<0.0001	<0.0001	<0.0001	0.0019	<0.0001	0.0004	0.797	n.a.
	NA	C24 x Co	0.0135	0.0744	0.0003	0.0105	0.0505	0.4035	0.0006	0.0211
	ACC		<0.0001	<0.0001	<0.0001	0.0002	<0.0001	0.0069	<0.0001	<0.0001
	NA	Co x C24	0.3848	0.5374	0.0376	0.169	0.0788	0.3696	0.0022	0.0418
	ACC		<0.0001	<0.0001	<0.0001	<0.0001	<0.0001	0.0018	<0.0001	0.0007
	NA	C24 x Cvi	0.2696	0.5587	0.164	0.3318	0.1529	0.0432	0.0075	0.0736
	ACC		<0.0001	<0.0001	<0.0001	0.0042	<0.0001	0.0007	0.0013	0.1261
	NA	Cvi x C24	0.0004	0.0136	0.0007	0.0145	0.0058	0.0076	0.0002	0.0114
	ACC		<0.0001	0.0005	<0.0001	0.0025	<0.0001	0.0015	<0.0001	0.0192
	NA	C24 x Ler	0.7557	0.3388	0.5727	0.6664	0.0004	0.8483	0.5389	0.3245
	ACC		0.0017	0.1118	0.0063	0.1693	0.0175	0.094	0.0212	0.1361
	NA	Ler x C24	0.0212	0.571	0.9904	0.1295	0.1483	0.0736	0.0465	0.1209
	ACC		0.0002	0.0558	0.0009	0.0956	<0.0001	0.0114	0.0102	0.0957
	NA	C24 x Rsch	0.0118	0.0911	0.0073	0.0826	0.804	n.a.	0.002	0.0583
	ACC		<0.0001	<0.0001	<0.0001	<0.0001	0.0134	0.0883	0.0006	0.0939
	NA	Rsch x C24	0.0002	0.0087	0.0003	0.014	0.9804	0.0891	0.0725	0.4782
	ACC		<0.0001	0.0013	<0.0001	0.0217	0.0694	0.1972	0.2124	0.803
	NA	C24 x Ten	<0.0001	<0.0001	0.0006	0.0351	<0.0001	0.0051	<0.0001	<0.0001
	ACC		0.0295	0.2936	<0.0001	0.0166	0.093	0.0996	0.0009	0.8757
	NA	Ten x C24	<0.0001	0.0039	0.0201	0.2599	0.0053	0.1161	<0.0001	<0.0001
	ACC		<0.0001	0.0104	<0.0001	0.0043	0.0026	0.0575	<0.0001	0.0469
	NA	Col x Can	0.0024	0.0396	0.0788	0.4991	0.692	0.0874	0.0071	0.1222
	ACC		n.d.	n.d.	n.d.	n.d.	n.d.	n.d.	n.d.	n.d.
	NA	Can x Col	0.2623	0.8501	0.4408	0.9248	0.1753	n.a.	0.7435	0.0759
	ACC		n.d.	n.d.	n.d.	n.d.	n.d.	n.d.	n.d.	n.d.
	NA	Col x Co	0.4287	0.7045	0.4361	0.2803	0.4056	0.7677	0.4954	0.1867
	ACC		0.1641	0.4185	0.1972	0.3388	0.453	0.1628	0.2498	0.1878
	NA	Co x Col	0.1881	0.2898	0.5177	0.945	0.8505	0.8478	0.3768	0.8359
	ACC		0.0002	0.0013	0.0012	0.0044	0.0215	0.0645	0.1873	0.4919
	NA	Col x Cvi	0.0963	0.7202	0.301	0.2715	0.4759	0.0547	0.8242	0.8072
	ACC		0.1602	n.a.	0.0472	n.a.	0.0928	0.0601	0.0355	n.a.
	NA	Cvi x Col	0.0053	0.0009	0.123	0.1291	0.0016	n.a.	0.0665	n.a.
	ACC		0.2778	0.5362	0.5885	0.728	0.6134	0.3177	0.0571	n.a.
	NA	Col x Ler	0.1421	0.1887	0.6332	0.8127	0.0004	0.0071	0.2017	0.3564
	ACC		0.5043	0.0679	0.8155	0.6031	0.5842	0.6872	0.7976	0.3655
	NA	Ler x Col	0.0052	0.0155	0.9464	0.8354	0.0025	0.0519	0.4365	0.6377
	ACC		0.0054	n.a.	0.0276	0.0093	0.025	n.a.	0.1247	n.a.
	NA	Col x Rsch	0.2776	0.5349	0.0481	n.a.	0.4286	0.2879	0.4085	0.1741
	ACC		0.2002	0.6571	0.2884	0.4122	0.1881	0.5049	0.1469	0.6231
	NA	Rsch x Col	0.7378	0.6775	0.0402	n.a.	0.6545	0.4286	0.107	0.0607
	ACC		0.0257	0.1191	0.0183	0.2994	0.0311	0.0733	0.0828	0.3728
	NA	Col x Ten	0.6868	0.0652	0.3517	n.a.	0.0747	0.719	0.2193	n.a.
	ACC		0.0629	0.8183	0.0173	0.3805	0.6647	n.a.	0.101	0.3719
	NA	Ten x Col	0.1319	n.a.	0.094	n.a.	0.5427	n.a.	0.1693	n.a.
	ACC		0.1482	0.8247	0.0966	0.4325	0.4871	0.1453	0.6855	0.7761
