# Supplementary material for: Heterosis in the freezing tolerance, and sugar and flavonoid contents of crosses between Arabidopsis thaliana accessions of widely varying freezing tolerance
Source: Plant Cell Environ. 2008 Jun;31(6):813–27. doi: 10.1111/j.1365-3040.2008.01800.x (PMC2440548; doi:10.1111/j.1365-3040.2008.01800.x)
Supplement: Table S2 — Statistical significance of deviations from mid-parent or best-parent values (MPD, mid-parent deviation; BPD, best-parent deviation) in the flavonol content of crosses between Arabidopsis accessions, indicated as P values from t-tests. Plants were harvested after growth under non-acclimating conditions (NA), or after an additional 14 d of cold acclimation at 4 °C (ACC). The peak numbering refers to the high-performance liquid chromatography (HPLC) elution profile shown in Fig. 9. Further information about the analysed compounds can be found in Table 1. Values in bold indicate P values <0.05. n.a., not applicable [significant negative best-parent deviation (BPD)]. [file pce0031-0813-SD2.xls]

## Sheet: Suppl.Tab.2
			Peak2		Peak4		Peak6		Peak8
		Accession	MPD	BPD	MPD	BPD	MPD	BPD	MPD	BPD
	NA	C24 x Co	0.7486	0.2033	0.2313	0.5384	0.0005	0.002	0.0003	0.0022
	ACC		0.3469	0.4435	0.1693	0.7356	0.1851	0.2577	0.0006	0.0003
	NA	Col x Co	0.0014	0.0317	0.0159	0.5881	0.0007	0.0048	0.0017	0.1995
	ACC		<0.0001	<0.0001	0.0805	0.8832	<0.0001	<0.0001	0.0002	0.064
	NA	C24 x Col	<0.0001	<0.0001	<0.0001	0.0006	0.0003	0.0114	0.0002	0.1663
	ACC		<0.0001	<0.0001	0.0005	0.0003	0.27	0.4748	0.4519	n.a.
	NA	Col x C24	<0.0001	<0.0001	<0.0001	0.0028	0.0017	0.5757	0.002	0.5326
	ACC		<0.0001	<0.0001	0.0007	0.0006	0.0521	0.0645	0.0004	n.a.
	NA	C24 x Ler	0.0188	0.0255	0.0913	0.1145	0.8883	n.a.	0.2659	n.a.
	ACC		0.0022	0.882	0.0355	0.0304	0.0411	n.a.	0.3907	n.a.
	NA	Col x Ler	0.5471	0.0526	0.0012	0.1544	0.0091	n.a.	0.3173	n.a.
	ACC		0.0005	0.0313	0.0904	0.1087	0.0273	0.129	0.0067	0.3431
	NA	C24 x Te	0.265	n.a.	0.7282	0.191	0.4734	n.a.	0.0029	n.a.
	ACC		0.0003	n.a.	0.0005	n.a.	<0.0001	n.a.	0.0005	n.a.
	NA	Col x Te	<0.0001	0.0706	0.0002	0.2102	0.0002	0.0029	0.0004	0.0066
	ACC		0.0068	n.a.	0.0112	0.7512	0.0016	0.2143	0.0127	0.1709
